# Supplementary material for: Two new species of the genus Dahlica Enderlein (Lepidoptera, Psychidae) from Korea
Source: Zookeys. 2018 Jan 26;(733):49–64. doi: 10.3897/zookeys.733.20793 (PMC5799782; doi:10.3897/zookeys.733.20793)
Supplement: XML Treatment for Dahlica [file zookeys.733.20793-treatment1.xml]

<!DOCTYPE tp:taxon-treatment
  PUBLIC "-//TaxonX//DTD Taxonomic Treatment Publishing DTD v0 20100105//EN" "tax-treatment-NSO.dtd">
<tp:taxon-treatment xmlns:tp="http://www.plazi.org/taxpub"><tp:treatment-meta><kwd-group><label>Taxon classification</label><kwd><named-content xmlns:xlink="http://www.w3.org/1999/xlink" content-type="kingdom">Animalia</named-content></kwd><kwd><named-content xmlns:xlink="http://www.w3.org/1999/xlink" content-type="order">ORDO</named-content></kwd><kwd><named-content xmlns:xlink="http://www.w3.org/1999/xlink" content-type="family">FAMILIA</named-content></kwd></kwd-group><mixed-citation publication-type="journal"><person-group><name><surname>Roh</surname><given-names>Seung Jin</given-names></name><name><surname>Lee</surname><given-names>Bong-Woo</given-names></name><name><surname>Byun</surname><given-names>Bong-Kyu</given-names></name></person-group><article-title>Two new species of the genus <italic><tp:taxon-name><tp:taxon-name-part taxon-name-part-type="genus" reg="Dahlica">Dahlica</tp:taxon-name-part></tp:taxon-name></italic> Enderlein (<tp:taxon-name><tp:taxon-name-part taxon-name-part-type="order">Lepidoptera</tp:taxon-name-part></tp:taxon-name>, <tp:taxon-name><tp:taxon-name-part taxon-name-part-type="family">Psychidae</tp:taxon-name-part></tp:taxon-name>) from Korea</article-title><source>Zookeys</source><day>26</day><month>1</month><year>2018</year><volume>2018</volume><issue>733</issue><fpage>49</fpage><lpage>64</lpage><pub-id pub-id-type="doi">10.3897/zookeys.733.20793</pub-id></mixed-citation></tp:treatment-meta><tp:nomenclature><tp:taxon-name>
            <tp:taxon-name-part taxon-name-part-type="genus" reg="Dahlica">Dahlica</tp:taxon-name-part>
          </tp:taxon-name><tp:taxon-authority>Enderlein, 1912</tp:taxon-authority><tp:nomenclature-citation-list><tp:nomenclature-citation><tp:taxon-name>
                <tp:taxon-name-part taxon-name-part-type="genus" reg="Dahlica"/></tp:taxon-name><comment>Subgenus <tp:taxon-name><tp:taxon-name-part taxon-name-part-type="subgenus" reg="Dahlica">Dahlica</tp:taxon-name-part></tp:taxon-name>
                 Enderlein, 1912</comment></tp:nomenclature-citation><tp:nomenclature-citation><tp:taxon-name>
                  <tp:taxon-name-part taxon-name-part-type="genus" reg="Dahlica">Dahlica</tp:taxon-name-part>
                </tp:taxon-name><comment> Enderlein 1912: 264. </comment></tp:nomenclature-citation></tp:nomenclature-citation-list></tp:nomenclature><tp:treatment-sec sec-type="type species" id="SECID0EN5AE"><title>Type species.</title><p>
            <italic><tp:taxon-name><tp:taxon-name-part taxon-name-part-type="genus" reg="Dahlica">Dahlica</tp:taxon-name-part> <tp:taxon-name-part taxon-name-part-type="species" reg="larviformis">larviformis</tp:taxon-name-part></tp:taxon-name></italic> Enderlein, 1912: 264 by monotypy.</p><!--PageBreak--></tp:treatment-sec><tp:treatment-sec sec-type="key" id="SECID0E65AE"><title>Key to the males of <italic><tp:taxon-name><tp:taxon-name-part taxon-name-part-type="genus" reg="Dahlica">Dahlica</tp:taxon-name-part></tp:taxon-name></italic> in Korea</title><table-wrap content-type="key" position="anchor" orientation="portrait"><table id="TID0ELSAE" rules="all"><tbody><tr><td rowspan="1" colspan="1">1</td><td rowspan="1" colspan="1">Hindwing M2 and M3, originate at apical corner of posterior part of discoidal cell (Fig. <xref ref-type="fig" rid="F5">28</xref>), dorsum of genitalia gently curved to apical part and harpe hooked (Fig. <xref ref-type="fig" rid="F2">11</xref>)</td><td rowspan="1" colspan="1">
                    <bold><italic><tp:taxon-name><tp:taxon-name-part taxon-name-part-type="genus" reg="Dahlica">D.</tp:taxon-name-part> (<tp:taxon-name-part taxon-name-part-type="subgenus" reg="Dahlica">D.</tp:taxon-name-part>) <tp:taxon-name-part taxon-name-part-type="species" reg="somae">somae</tp:taxon-name-part></tp:taxon-name></italic> sp. n.</bold>
                  </td></tr><tr><td rowspan="1" colspan="1">–</td><td rowspan="1" colspan="1">Hindwing M<sub>3</sub> stalked at 1/4 M<sub>2</sub>, dorsum strongly arched to apical part (Fig. <xref ref-type="fig" rid="F5">29</xref>) and harpe needle shape (Fig. <xref ref-type="fig" rid="F3">18</xref>)</td><td rowspan="1" colspan="1">
                    <bold><italic><tp:taxon-name><tp:taxon-name-part taxon-name-part-type="genus" reg="Dahlica">D.</tp:taxon-name-part> (<tp:taxon-name-part taxon-name-part-type="subgenus" reg="Dahlica">D.</tp:taxon-name-part>) <tp:taxon-name-part taxon-name-part-type="species" reg="ochrostigma">ochrostigma</tp:taxon-name-part></tp:taxon-name></italic> sp. n.</bold>
                  </td></tr><!--PageBreak--></tbody></table></table-wrap></tp:treatment-sec><tp:treatment-sec><!--Section generated to contain objects referenced in tp:taxon-treatment.--><fig id="F5" position="float" orientation="portrait"><label>Figures 28–29.</label><caption><p>Wing venation of males. <bold>28</bold> <tp:taxon-name><tp:taxon-name-part taxon-name-part-type="genus" reg="Dahlica">Dahlica</tp:taxon-name-part> (<tp:taxon-name-part taxon-name-part-type="subgenus" reg="Dahlica">Dahlica</tp:taxon-name-part>) <tp:taxon-name-part taxon-name-part-type="species" reg="somae">somae</tp:taxon-name-part></tp:taxon-name>, holotype (KNAEVSJ01) <bold>29</bold> <tp:taxon-name><tp:taxon-name-part taxon-name-part-type="genus" reg="Dahlica">Dahlica</tp:taxon-name-part> (<tp:taxon-name-part taxon-name-part-type="subgenus" reg="Dahlica">Dahlica</tp:taxon-name-part>) <tp:taxon-name-part taxon-name-part-type="species" reg="ochrostigma">ochrostigma</tp:taxon-name-part></tp:taxon-name>, holotype (KNAEVSJ03).</p></caption><graphic xmlns:xlink="http://www.w3.org/1999/xlink" xlink:href="zookeys-733-049-g005.jpg" position="float" orientation="portrait" xlink:type="simple" id="oo_181587.jpg"/></fig><fig id="F2" position="float" orientation="portrait"><label>Figures 5–12.</label><caption><p>Male of <tp:taxon-name><tp:taxon-name-part taxon-name-part-type="genus" reg="Dahlica">Dahlica</tp:taxon-name-part> (<tp:taxon-name-part taxon-name-part-type="subgenus" reg="Dahlica">Dahlica</tp:taxon-name-part>) <tp:taxon-name-part taxon-name-part-type="species" reg="somae">somae</tp:taxon-name-part></tp:taxon-name>, holotype. <bold>5</bold> Male <bold>6</bold> Close-up of rightwing- pattern <bold>7</bold> Head, frontal view <bold>8</bold> Antenna <bold>9</bold> Absence of foreleg-tibia <bold>10</bold> Scales of forewing (slide No. KNAESSJ01) <bold>11</bold> Genitalia (slide No. KNAESJ01), lateral view <bold>12</bold> Ditto, dorso-ventral view.</p></caption><graphic xmlns:xlink="http://www.w3.org/1999/xlink" xlink:href="zookeys-733-049-g002.jpg" position="float" orientation="portrait" xlink:type="simple" id="oo_181584.jpg"/></fig><fig id="F3" position="float" orientation="portrait"><label>Figures 13–19.</label><caption><p>Male of <tp:taxon-name><tp:taxon-name-part taxon-name-part-type="genus" reg="Dahlica">Dahlica</tp:taxon-name-part> (<tp:taxon-name-part taxon-name-part-type="subgenus" reg="Dahlica">Dahlica</tp:taxon-name-part>) <tp:taxon-name-part taxon-name-part-type="species" reg="ochrostigma">ochrostigma</tp:taxon-name-part></tp:taxon-name>. <bold>13</bold> Male, holotype <bold>14</bold> Close-up of rightwing-pattern, Paratype (Korea, Gangwon-do, Taebaek-si, Changjuk-dong, GW, 6.iii.2015) <bold>15</bold> Antenna, ditto <bold>16</bold> Scales of forewing, holotype (slide No. KNAESSJ03) <bold>17</bold> Absence of foreleg-tibia, holotype <bold>18</bold> Genitalia, holotype (slide No. KNAESJ04), lateral view <bold>19</bold> Ditto, dorso-ventral view.</p></caption><graphic xmlns:xlink="http://www.w3.org/1999/xlink" xlink:href="zookeys-733-049-g003.jpg" position="float" orientation="portrait" xlink:type="simple" id="oo_181585.jpg"/></fig></tp:treatment-sec></tp:taxon-treatment>
