# Supplementary material for: Two new species of the genus Dahlica Enderlein (Lepidoptera, Psychidae) from Korea
Source: Zookeys. 2018 Jan 26;(733):49–64. doi: 10.3897/zookeys.733.20793 (PMC5799782; doi:10.3897/zookeys.733.20793)
Supplement: XML Treatment for Dahlica (Dahlica) somae [file zookeys.733.20793-treatment2.xml]

<!DOCTYPE tp:taxon-treatment
  PUBLIC "-//TaxonX//DTD Taxonomic Treatment Publishing DTD v0 20100105//EN" "tax-treatment-NSO.dtd">
<tp:taxon-treatment xmlns:tp="http://www.plazi.org/taxpub"><tp:treatment-meta><kwd-group><label>Taxon classification</label><kwd><named-content xmlns:xlink="http://www.w3.org/1999/xlink" content-type="kingdom">Animalia</named-content></kwd><kwd><named-content xmlns:xlink="http://www.w3.org/1999/xlink" content-type="order">ORDO</named-content></kwd><kwd><named-content xmlns:xlink="http://www.w3.org/1999/xlink" content-type="family">FAMILIA</named-content></kwd></kwd-group><mixed-citation publication-type="journal"><person-group><name><surname>Roh</surname><given-names>Seung Jin</given-names></name><name><surname>Lee</surname><given-names>Bong-Woo</given-names></name><name><surname>Byun</surname><given-names>Bong-Kyu</given-names></name></person-group><article-title>Two new species of the genus <italic><tp:taxon-name><tp:taxon-name-part taxon-name-part-type="genus" reg="Dahlica">Dahlica</tp:taxon-name-part></tp:taxon-name></italic> Enderlein (<tp:taxon-name><tp:taxon-name-part taxon-name-part-type="order">Lepidoptera</tp:taxon-name-part></tp:taxon-name>, <tp:taxon-name><tp:taxon-name-part taxon-name-part-type="family">Psychidae</tp:taxon-name-part></tp:taxon-name>) from Korea</article-title><source>Zookeys</source><day>26</day><month>1</month><year>2018</year><volume>2018</volume><issue>733</issue><fpage>49</fpage><lpage>64</lpage><pub-id pub-id-type="doi">10.3897/zookeys.733.20793</pub-id></mixed-citation></tp:treatment-meta><tp:nomenclature><tp:taxon-name>
            <tp:taxon-name-part taxon-name-part-type="genus" reg="Dahlica">Dahlica</tp:taxon-name-part> (<tp:taxon-name-part taxon-name-part-type="subgenus" reg="Dahlica">Dahlica</tp:taxon-name-part>) <tp:taxon-name-part taxon-name-part-type="species" reg="somae">somae</tp:taxon-name-part><object-id xmlns:xlink="http://www.w3.org/1999/xlink" content-type="zoobank" xlink:type="simple">http://zoobank.org/E35CEE22-4005-4581-AFAD-DEB937241716</object-id></tp:taxon-name><tp:taxon-authority>Roh &amp; Byun</tp:taxon-authority><tp:taxon-status xmlns:xlink="http://www.w3.org/1999/xlink" xlink:type="simple">sp. n.</tp:taxon-status><xref ref-type="fig" rid="F2">Figs 5–12</xref><xref ref-type="fig" rid="F4">, 24–27</xref><xref ref-type="fig" rid="F5">, 28</xref><xref ref-type="fig" rid="F6">, 32</xref><xref ref-type="fig" rid="F6">, 33</xref></tp:nomenclature><tp:treatment-sec sec-type="type material" id="SECID0EMEAG"><title>Type material.</title><p>
            <bold><italic>Holotype</italic>.</bold> ♂, <bold>Korea</bold>: Daejeon, Mt. Heungnyongsan, 15.ii.2015, S.J. Roh &amp; D.S. Kim, genitalia mounted on 80% glycerol solution, genitalia No. KNAESJ01, scales of forewing mounted on 80% glycerol solution, scales of forewing No. KNAESSJ01, venation of forewing No. KNAEVSJ01, DNA barcode accession No. <ext-link xmlns:xlink="http://www.w3.org/1999/xlink" ext-link-type="gen" xlink:href="MF508656" xlink:type="simple">MF508656</ext-link>. Deposited at <abbrev xmlns:xlink="http://www.w3.org/1999/xlink" content-type="institution" xlink:title="Systematic Entomology Laboratory" id="ABBRID0EZEAG" xlink:type="simple">SEL</abbrev>/<named-content xmlns:xlink="http://www.w3.org/1999/xlink" content-type="dwc:institutional_code" xlink:type="simple">HNU</named-content>.</p><p>
            <bold><italic>Paratypes</italic>.</bold> 2♂, 1♀. <bold>Korea</bold>: 1♂ Daejeon, Isa-dong, 2.ii.2015, S.J. Roh, genitalia mounted on 80% glycerol solution, genitalia No. KNAESJ02, scales of forewing mounted on 80% glycerol solution, scales of forewing No. KNAESSJ02, venation of forewing No. KNAEVSJ02, DNA barcode accession No. <ext-link xmlns:xlink="http://www.w3.org/1999/xlink" ext-link-type="gen" xlink:href="MF664099" xlink:type="simple">MF664099</ext-link>; 1♂ Daejeon, Mt. Heungnyongsan, 6.iii.2017, S.J. Roh &amp; D.S. Kim, genitalia mounted on 80% glycerol solution, genitalia No. KNAESJ03; 1♀ Mt. Heungnyongsan, 6.iii.2017, S.J. Roh &amp; D.S. Kim, DNA barcode accession No. <ext-link xmlns:xlink="http://www.w3.org/1999/xlink" ext-link-type="gen" xlink:href="MF664100" xlink:type="simple">MF664100</ext-link>. Deposited at <abbrev xmlns:xlink="http://www.w3.org/1999/xlink" content-type="institution" xlink:title="Systematic Entomology Laboratory" id="ABBRID0EMFAG" xlink:type="simple">SEL</abbrev>/<named-content xmlns:xlink="http://www.w3.org/1999/xlink" content-type="dwc:institutional_code" xlink:type="simple">HNU</named-content>.</p></tp:treatment-sec><tp:treatment-sec sec-type="diagnosis" id="SECID0EWFAG"><title>Diagnosis.</title><p>Male of this species is superficially similar to <italic><tp:taxon-name><tp:taxon-name-part taxon-name-part-type="genus" reg="Dahlica">D.</tp:taxon-name-part> <tp:taxon-name-part taxon-name-part-type="species" reg="triquetrella">triquetrella</tp:taxon-name-part></tp:taxon-name></italic> (Hübner, 1813), but can be distinguished by a slightly longer transtilla and a relatively short ampulla of the male genitalia (lateral aspect). This species can be readily differentiated by the veins of the male hindwing; M2 and M3 originate at the apical corner of the posterior part of the discoidal cell. Female apophyses posteriores 1.75 times longer than apophyses anteriores.</p></tp:treatment-sec><tp:treatment-sec sec-type="description" id="SECID0EHGAG"><title>Description.</title><p>Adult. Male (Figs <xref ref-type="fig" rid="F2">5–12</xref>). Wingspan 12.3–13.4 mm (Table <xref ref-type="table" rid="T2">2</xref>). Coloration and vestiture: Vertex of head roughly covered with grayish brown hairs. Thoracic notum covered with blackish brown hairs. Upper side of forewing: ground color grayish black; white spots present regularly; scales (Fig. <xref ref-type="fig" rid="F2">10</xref>) slightly narrow and evenly widened apically; apical margin usually produced into two to four laciniations (classes 2–4) (Table <xref ref-type="table" rid="T2">2</xref>). Hindwing covered with grayish white scales; postmarginal part present with slight long shiny white hairs. Structure: head and compound eyes slightly large; ocelli absent. Antennae (Fig. <xref ref-type="fig" rid="F2">8</xref>) filiform, longer than 2/3 forewing. Forewing: slightly long and narrow; costa straight; termen shortly arched to posterior margin, discoidal cell 0.64 times as long as forewing; venation (Fig. <xref ref-type="fig" rid="F5">28</xref>) with nine veins, originating at the discoidal cell; accessory cell present; intercalary cell absent; Sc arising with 3/5 costa; R<sub>2</sub> and R<sub>3</sub> originating at corner of accessory cell; R<sub>4</sub> and R<sub>5</sub> fused and originating at apical corner of anterior part of the discoidal cell reaching to the apex; M<sub>1</sub> and M<sub>2</sub> parallel; M<sub>2</sub> and M<sub>3</sub> stalked at apical corner of posterior part of the discoidal cell; Cu<sub>1</sub> and Cu<sub>2</sub> parallel. Hindwing (Fig. <xref ref-type="fig" rid="F5">28</xref>): costa straight; discoidal cell 0.51 times as long as hindwing; Sc straight to 4/5 costa; R terminating at apex; M<sub>1</sub> and M<sub>2</sub> parallel, M<sub>2</sub> and M<sub>3</sub> originating at apical corner of posterior part of the discoidal cell (Table <xref ref-type="table" rid="T2">2</xref>); Cu<sub>1</sub> and Cu<sub>2</sub> parallel to tornus. Legs: epiphysis absent (Fig. <xref ref-type="fig" rid="F2">9</xref>); femora and tibiae covered with brown hairs; tarsi covered with grayish brown scales.</p><fig id="F2" position="float" orientation="portrait"><label>Figures 5–12.</label><caption><p>Male of <tp:taxon-name><tp:taxon-name-part taxon-name-part-type="genus" reg="Dahlica">Dahlica</tp:taxon-name-part> (<tp:taxon-name-part taxon-name-part-type="subgenus" reg="Dahlica">Dahlica</tp:taxon-name-part>) <tp:taxon-name-part taxon-name-part-type="species" reg="somae">somae</tp:taxon-name-part></tp:taxon-name>, holotype. <bold>5</bold> Male <bold>6</bold> Close-up of rightwing- pattern <bold>7</bold> Head, frontal view <bold>8</bold> Antenna <bold>9</bold> Absence of foreleg-tibia <bold>10</bold> Scales of forewing (slide No. KNAESSJ01) <bold>11</bold> Genitalia (slide No. KNAESJ01), lateral view <bold>12</bold> Ditto, dorso-ventral view.</p></caption><graphic xmlns:xlink="http://www.w3.org/1999/xlink" xlink:href="zookeys-733-049-g002.jpg" position="float" orientation="portrait" xlink:type="simple" id="oo_181584.jpg"/></fig><p>
            <bold><italic>Female</italic></bold> (Figs <xref ref-type="fig" rid="F4">24–27</xref>). Adult 4.2 mm in length. Coloration: Head, meso-, and metanotum dark brown. Membranous areas of abdomen yellowish brown. Abdomen covered with light brown scales; corethrogyne densely covered with white hairs on ventral part only. Structure: apterous. Head and compound eyes small, antennae slightly developed with basal flagellomeres 17 segmented, bipectinated. Legs well developed with tarsi divided into four tarsomeres; hind legs present with apical spurs.</p><p>
            <bold><italic>Male genitalia</italic></bold> (Figs <xref ref-type="fig" rid="F2">11</xref>, <xref ref-type="fig" rid="F2">12</xref>). In lateral aspect. Genitalia index, 1.46–1.56 (Table <xref ref-type="table" rid="T2">2</xref>). Dorsum gently curved. Saccus very short; ampulla narrow and short with club shape, setae present sparsely; harpe short with hooked shape; phallus slender and very long with whip shape. In dorso-ventral aspect, uncus slightly concave; gnathos and juxta absent; valva slightly narrow, apical part of valva densely covered.</p><!--PageBreak--><p>
            <bold><italic>Female genitalia</italic></bold> (Fig. <xref ref-type="fig" rid="F4">27</xref>). Oviscapt and ostium bursae well sclerotized. Apophyses posteriores 1.75 times longer than apophyses anteriores, very slender. Sclerotizations of the seventh sternite present with bundle of hairs</p><!--PageBreak--><p>
            <bold><italic>Larval case</italic></bold> (Figs <xref ref-type="fig" rid="F6">32</xref>, <xref ref-type="fig" rid="F6">33</xref>). Length 4.0 mm. Larvae build their cases by putting together small sand particles, forming oval-shaped cases rather than angular cases.</p></tp:treatment-sec><tp:treatment-sec sec-type="distribution" id="SECID0EWLAG"><title>Distribution.</title><p>Korea.</p><!--PageBreak--><!--PageBreak--></tp:treatment-sec><tp:treatment-sec sec-type="DNA barcode" id="SECID0E4LAG"><title>DNA barcode.</title><p>DNA barcode sequences were generated from three individuals. Multiple alignments using the BLAST tool in the NCBI database showed the following species as nearest neighbor: <italic><tp:taxon-name><tp:taxon-name-part taxon-name-part-type="genus" reg="Dahlica">Dahlica</tp:taxon-name-part> <tp:taxon-name-part taxon-name-part-type="species" reg="charlottae">charlottae</tp:taxon-name-part></tp:taxon-name></italic> with a similarity between 97 and 95%.</p></tp:treatment-sec><tp:treatment-sec sec-type="etymology" id="SECID0EOMAG"><title>Etymology.</title><p>The species is named in honor of Ms. Da-Som Kim, collector of the material.</p></tp:treatment-sec><tp:treatment-sec><!--Section generated to contain objects referenced in tp:taxon-treatment.--><fig id="F4" position="float" orientation="portrait"><label>Figures 20–27.</label><caption><p>Females. <bold>20</bold> <tp:taxon-name><tp:taxon-name-part taxon-name-part-type="genus" reg="Dahlica">Dahlica</tp:taxon-name-part> (<tp:taxon-name-part taxon-name-part-type="subgenus" reg="Dahlica">Dahlica</tp:taxon-name-part>) <tp:taxon-name-part taxon-name-part-type="species" reg="ochrostigma">ochrostigma</tp:taxon-name-part></tp:taxon-name> preserved in 70% ethanol, paratype (Korea, Gangwon-do, Taebaek-si, Changjuk-dong, GW, 6.iii.2015) <bold>21</bold> Ditto, head and antenna, macerated <bold>22</bold> Ditto, legs, foreleg to hindleg (left to right), macerated <bold>23</bold> Ditto, genitalia, macerated <bold>24</bold> <tp:taxon-name><tp:taxon-name-part taxon-name-part-type="genus" reg="Dahlica">Dahlica</tp:taxon-name-part> (<tp:taxon-name-part taxon-name-part-type="subgenus" reg="Dahlica">Dahlica</tp:taxon-name-part>) <tp:taxon-name-part taxon-name-part-type="species" reg="somae">somae</tp:taxon-name-part></tp:taxon-name>, paratype (Korea, Daejeon, Mt. Heungnyongsan, 6.iii.2017) <bold>25</bold> Ditto, head and antenna, macerated <bold>26</bold> Ditto, legs, foreleg to hindleg (left to right), macerated <bold>27</bold> Ditto, genitalia, macerated.</p></caption><graphic xmlns:xlink="http://www.w3.org/1999/xlink" xlink:href="zookeys-733-049-g004.jpg" position="float" orientation="portrait" xlink:type="simple" id="oo_181586.jpg"/></fig><fig id="F5" position="float" orientation="portrait"><label>Figures 28–29.</label><caption><p>Wing venation of males. <bold>28</bold> <tp:taxon-name><tp:taxon-name-part taxon-name-part-type="genus" reg="Dahlica">Dahlica</tp:taxon-name-part> (<tp:taxon-name-part taxon-name-part-type="subgenus" reg="Dahlica">Dahlica</tp:taxon-name-part>) <tp:taxon-name-part taxon-name-part-type="species" reg="somae">somae</tp:taxon-name-part></tp:taxon-name>, holotype (KNAEVSJ01) <bold>29</bold> <tp:taxon-name><tp:taxon-name-part taxon-name-part-type="genus" reg="Dahlica">Dahlica</tp:taxon-name-part> (<tp:taxon-name-part taxon-name-part-type="subgenus" reg="Dahlica">Dahlica</tp:taxon-name-part>) <tp:taxon-name-part taxon-name-part-type="species" reg="ochrostigma">ochrostigma</tp:taxon-name-part></tp:taxon-name>, holotype (KNAEVSJ03).</p></caption><graphic xmlns:xlink="http://www.w3.org/1999/xlink" xlink:href="zookeys-733-049-g005.jpg" position="float" orientation="portrait" xlink:type="simple" id="oo_181587.jpg"/></fig><fig id="F6" position="float" orientation="portrait"><label>Figures 30–35.</label><caption><p>Microhabitat and larval cases with pupal exuviae. <bold>30</bold> Microhabitat of <tp:taxon-name><tp:taxon-name-part taxon-name-part-type="genus" reg="Dahlica">Dahlica</tp:taxon-name-part> (<tp:taxon-name-part taxon-name-part-type="subgenus" reg="Dahlica">Dahlica</tp:taxon-name-part>) <tp:taxon-name-part taxon-name-part-type="species" reg="ochrostigma">ochrostigma</tp:taxon-name-part></tp:taxon-name> (Korea: Gangwon-do, Pyeongchang-gun, Nodong-ri, 6.iii.2015). <bold>31</bold> Ditto, close up <bold>32</bold> Male of <tp:taxon-name><tp:taxon-name-part taxon-name-part-type="genus" reg="Dahlica">Dahlica</tp:taxon-name-part> (<tp:taxon-name-part taxon-name-part-type="subgenus" reg="Dahlica">Dahlica</tp:taxon-name-part>) <tp:taxon-name-part taxon-name-part-type="species" reg="somae">somae</tp:taxon-name-part></tp:taxon-name>, larval case with pupal exuviae <bold>33</bold> Female of <tp:taxon-name><tp:taxon-name-part taxon-name-part-type="genus" reg="Dahlica">D.</tp:taxon-name-part> (<tp:taxon-name-part taxon-name-part-type="subgenus" reg="Dahlica">D.</tp:taxon-name-part>) <tp:taxon-name-part taxon-name-part-type="species" reg="somae">somae</tp:taxon-name-part></tp:taxon-name>, ditto <bold>34</bold> Male of <tp:taxon-name><tp:taxon-name-part taxon-name-part-type="genus" reg="Dahlica">D.</tp:taxon-name-part> (<tp:taxon-name-part taxon-name-part-type="subgenus" reg="Dahlica">D.</tp:taxon-name-part>) <tp:taxon-name-part taxon-name-part-type="species" reg="ochrostigma">ochrostigma</tp:taxon-name-part></tp:taxon-name>, ditto <bold>35</bold> female of <tp:taxon-name><tp:taxon-name-part taxon-name-part-type="genus" reg="Dahlica">D.</tp:taxon-name-part> (<tp:taxon-name-part taxon-name-part-type="subgenus" reg="Dahlica">D.</tp:taxon-name-part>) <tp:taxon-name-part taxon-name-part-type="species" reg="ochrostigma">ochrostigma</tp:taxon-name-part></tp:taxon-name>, ditto.</p></caption><graphic xmlns:xlink="http://www.w3.org/1999/xlink" xlink:href="zookeys-733-049-g006.jpg" position="float" orientation="portrait" xlink:type="simple" id="oo_181588.jpg"/></fig><table-wrap id="T2" position="float" orientation="portrait"><label>Table 2.</label><caption><p>Data matrix for morphological characters (<xref ref-type="bibr" rid="B2">Arnscheid 2016</xref>) of <italic><tp:taxon-name><tp:taxon-name-part taxon-name-part-type="genus" reg="Dahlica">Dahlica</tp:taxon-name-part></tp:taxon-name></italic> species in Korea.</p></caption><table id="TID0EUEAC" rules="all"><tbody><tr><td rowspan="1" colspan="1">
                <bold>Species</bold>
              </td><td rowspan="1" colspan="1">
                <bold>Male wingspan</bold>
              </td><td rowspan="1" colspan="1">
                <bold>Scales (classes)</bold>
              </td><td rowspan="1" colspan="1">
                <bold>Hindwing venation (M<sub>2</sub>/M<sub>3</sub>)</bold>
              </td><td rowspan="1" colspan="1">
                <bold>Genitalia index</bold>
              </td></tr><tr><td rowspan="1" colspan="1">
                <tp:taxon-name><tp:taxon-name-part taxon-name-part-type="genus" reg="Dahlica">D.</tp:taxon-name-part> (<tp:taxon-name-part taxon-name-part-type="subgenus" reg="Dahlica">D.</tp:taxon-name-part>) <tp:taxon-name-part taxon-name-part-type="species" reg="somae">somae</tp:taxon-name-part></tp:taxon-name>
              </td><td rowspan="1" colspan="1">12.3–13.4 mm.</td><td rowspan="1" colspan="1">2–4</td><td rowspan="1" colspan="1">free</td><td rowspan="1" colspan="1">1.46–1.56</td></tr><tr><td rowspan="1" colspan="1">
                <tp:taxon-name><tp:taxon-name-part taxon-name-part-type="genus" reg="Dahlica">D.</tp:taxon-name-part> (<tp:taxon-name-part taxon-name-part-type="subgenus" reg="Dahlica">D.</tp:taxon-name-part>) <tp:taxon-name-part taxon-name-part-type="species" reg="ochrostigma">ochrostigma</tp:taxon-name-part></tp:taxon-name>
              </td><td rowspan="1" colspan="1">9.8–11.2 mm.</td><td rowspan="1" colspan="1">1–2</td><td rowspan="1" colspan="1">short stalked</td><td rowspan="1" colspan="1">0.79–1.08</td></tr></tbody></table></table-wrap></tp:treatment-sec><ref-list><ref id="B2"><mixed-citation xmlns:xlink="http://www.w3.org/1999/xlink" xlink:type="simple">
          <person-group><name name-style="western"><surname>Arnscheid</surname><given-names>WR</given-names></name></person-group> (<year>2016</year>) <article-title>A new species of genus <italic><tp:taxon-name><tp:taxon-name-part taxon-name-part-type="genus">Dahlica</tp:taxon-name-part></tp:taxon-name></italic> Enderlein, 1912 form the Pyrenees of Aragon (Province of Huesca) in Spain (<tp:taxon-name><tp:taxon-name-part taxon-name-part-type="order">Lepidoptera</tp:taxon-name-part></tp:taxon-name>: <tp:taxon-name><tp:taxon-name-part taxon-name-part-type="family">Psychidae</tp:taxon-name-part></tp:taxon-name>: <tp:taxon-name>Dahlicini</tp:taxon-name>).</article-title> <source>SHILAP Revista de Lepidopterologia</source> <volume>44</volume>(<issue>173</issue>): <fpage>39</fpage>–<lpage>43</lpage>.</mixed-citation></ref></ref-list></tp:taxon-treatment>
