# Supplementary material for: Two new species of the genus Dahlica Enderlein (Lepidoptera, Psychidae) from Korea
Source: Zookeys. 2018 Jan 26;(733):49–64. doi: 10.3897/zookeys.733.20793 (PMC5799782; doi:10.3897/zookeys.733.20793)
Supplement: XML Treatment for Dahlica (Dahlica) ochrostigma [file zookeys.733.20793-treatment3.xml]

<!DOCTYPE tp:taxon-treatment
  PUBLIC "-//TaxonX//DTD Taxonomic Treatment Publishing DTD v0 20100105//EN" "tax-treatment-NSO.dtd">
<tp:taxon-treatment xmlns:tp="http://www.plazi.org/taxpub"><tp:treatment-meta><kwd-group><label>Taxon classification</label><kwd><named-content xmlns:xlink="http://www.w3.org/1999/xlink" content-type="kingdom">Animalia</named-content></kwd><kwd><named-content xmlns:xlink="http://www.w3.org/1999/xlink" content-type="order">ORDO</named-content></kwd><kwd><named-content xmlns:xlink="http://www.w3.org/1999/xlink" content-type="family">FAMILIA</named-content></kwd></kwd-group><mixed-citation publication-type="journal"><person-group><name><surname>Roh</surname><given-names>Seung Jin</given-names></name><name><surname>Lee</surname><given-names>Bong-Woo</given-names></name><name><surname>Byun</surname><given-names>Bong-Kyu</given-names></name></person-group><article-title>Two new species of the genus <italic><tp:taxon-name><tp:taxon-name-part taxon-name-part-type="genus" reg="Dahlica">Dahlica</tp:taxon-name-part></tp:taxon-name></italic> Enderlein (<tp:taxon-name><tp:taxon-name-part taxon-name-part-type="order">Lepidoptera</tp:taxon-name-part></tp:taxon-name>, <tp:taxon-name><tp:taxon-name-part taxon-name-part-type="family">Psychidae</tp:taxon-name-part></tp:taxon-name>) from Korea</article-title><source>Zookeys</source><day>26</day><month>1</month><year>2018</year><volume>2018</volume><issue>733</issue><fpage>49</fpage><lpage>64</lpage><pub-id pub-id-type="doi">10.3897/zookeys.733.20793</pub-id></mixed-citation></tp:treatment-meta><tp:nomenclature><tp:taxon-name>
            <tp:taxon-name-part taxon-name-part-type="genus" reg="Dahlica">Dahlica</tp:taxon-name-part> (<tp:taxon-name-part taxon-name-part-type="subgenus" reg="Dahlica">Dahlica</tp:taxon-name-part>) <tp:taxon-name-part taxon-name-part-type="species" reg="ochrostigma">ochrostigma</tp:taxon-name-part><object-id xmlns:xlink="http://www.w3.org/1999/xlink" content-type="zoobank" xlink:type="simple">http://zoobank.org/EAAEF10F-24B1-4FD8-A7A8-4C9313E4648C</object-id></tp:taxon-name><tp:taxon-authority>Roh &amp; Byun</tp:taxon-authority><tp:taxon-status xmlns:xlink="http://www.w3.org/1999/xlink" xlink:type="simple">sp. n.</tp:taxon-status><xref ref-type="fig" rid="F3">Figs 13–19</xref><xref ref-type="fig" rid="F4">, 20–23</xref><xref ref-type="fig" rid="F5">, 29</xref><xref ref-type="fig" rid="F6">, 34</xref><xref ref-type="fig" rid="F6">, 35</xref><!--PageBreak--></tp:nomenclature><tp:treatment-sec sec-type="type material" id="SECID0ETOAG"><title>Type material.</title><p>
            <bold><italic>Holotype.</italic></bold> ♂ <bold>Korea</bold>: Gangwon-do, Taebaek-si, Changjuk-dong, 6.iii.2015, S.J. Roh &amp; J.H. Jeon &amp; T.H. Yoo, genitalia mounted on 80% glycerol solution, genitalia No. KNAESJ04, scales of forewing mounted on 80% glycerol solution, scales of forewing No. KNAESSJ03. venation of forewing No. KNAEVSJ03, Deposited at <abbrev xmlns:xlink="http://www.w3.org/1999/xlink" content-type="institution" xlink:title="Systematic Entomology Laboratory" id="ABBRID0EAPAG" xlink:type="simple">SEL</abbrev>/<named-content xmlns:xlink="http://www.w3.org/1999/xlink" content-type="dwc:institutional_code" xlink:type="simple">HNU</named-content>.</p><p>
            <bold><italic>Paratypes.</italic></bold> 7♂, 3♀. <bold>Korea</bold>: 3♂, 2♀, Gangwon-do, Pyeongchang-gun, Nodong-ri, 6.iii.2015, S.J. Roh &amp; J.H. Jeon &amp; T.H. Yoo, male genitalia mounted in 80% glycerol solution, genitalia No. KNAESJ05, scales of forewing mounted in 80% glycerol solution, scales of forewing No. KNAESSJ04, venation of forewing No. KNAEVSJ04, DNA barcode accession No. of male <ext-link xmlns:xlink="http://www.w3.org/1999/xlink" ext-link-type="gen" xlink:href="MF508657" xlink:type="simple">MF508657</ext-link>, DNA barcode accession No. of female <ext-link xmlns:xlink="http://www.w3.org/1999/xlink" ext-link-type="gen" xlink:href="MF664101" xlink:type="simple">MF664101</ext-link>; 4♂, 1♀ Gangwon-do, Taebaek-si, Changjuk-dong, GW, 6.iii.2015, S.J. Roh &amp; J.H. Jeon &amp; T.H. Yoo, scales of forewing mounted in 80% glycerol solution, scales of forewing No. KNAESSJ05, DNAbarcode accession No. of female <ext-link xmlns:xlink="http://www.w3.org/1999/xlink" ext-link-type="gen" xlink:href="MF664102" xlink:type="simple">MF664102</ext-link>. Deposited at <abbrev xmlns:xlink="http://www.w3.org/1999/xlink" content-type="institution" xlink:title="Systematic Entomology Laboratory" id="ABBRID0ETPAG" xlink:type="simple">SEL</abbrev>/<named-content xmlns:xlink="http://www.w3.org/1999/xlink" content-type="dwc:institutional_code" xlink:type="simple">HNU</named-content>. Other material. 1♂ Korea: Gyeonggi-do, Paju-si, 2.iv.2007, B.W. Lee, genitalia mounted in 80% glycerol solution, genitalia No. KNAESJ06. Deposited at <named-content xmlns:xlink="http://www.w3.org/1999/xlink" content-type="dwc:institutional_code" xlink:type="simple">KNAE</named-content>.</p></tp:treatment-sec><tp:treatment-sec sec-type="diagnosis" id="SECID0ECQAG"><title>Diagnosis.</title><p>Male, this species is superficially similar to <italic><tp:taxon-name><tp:taxon-name-part taxon-name-part-type="genus" reg="Dahlica">D.</tp:taxon-name-part> <tp:taxon-name-part taxon-name-part-type="species" reg="somae">somae</tp:taxon-name-part></tp:taxon-name></italic> sp. n., but can be distinguished by slightly shorter antennae, a narrow forewing, and the venation of hindwing M3 stalked at 1/4 of M2. This species can be readily differentiated by the dorsum of male genitalia, which is strongly arched to the apical part and in the shape of a hat, and a very short phallus (lateral aspect). Female, apophyses posteriores 1.16 times longer than apophyses anteriores.</p></tp:treatment-sec><tp:treatment-sec sec-type="description" id="SECID0ETQAG"><title>Description.</title><p>Adult. Male (Figs <xref ref-type="fig" rid="F3">13–19</xref>). Wingspan 9.8–11.2 mm (Table <xref ref-type="table" rid="T2">2</xref>). Coloration and vestiture: Vertex of head roughly covered with short grayish brown hairs. Thoracic notum covered with brown hairs. Upper side of forewing: ground color gray with sparsely yellow spots; scales (Fig. <xref ref-type="fig" rid="F3">16</xref>) considerably narrow; apical margin usually produced into two to three laciniations (classes 1–2) (Table <xref ref-type="table" rid="T2">2</xref>). Postmarginal part of hindwing present with long shiny white hairs. Structure: head slightly small, compound eyes relatively large; ocelli absent. Antennae filiform (Fig. <xref ref-type="fig" rid="F3">15</xref>), less than 1/2 forewing. Forewing: short and narrow; costa straight; apex strongly arched to termen, discoidal cell 0.67 times as long as forewing; venation (Fig. <xref ref-type="fig" rid="F5">29</xref>) with nine veins, originating at the discoidal cell; intercalary cell absent and accessory cell present; Sc reaching to 3/5 costa; <!--PageBreak--><!--PageBreak-->R<sub>4</sub> and R<sub>5</sub> fused; R<sub>3</sub> and R<sub>4</sub> + R<sub>5</sub> originating at apical corner of anterior part of discoidal cell; M<sub>1</sub> and M<sub>2</sub> parallel; M<sub>2</sub> and M<sub>3</sub> stalked at apical corner of posterior part of the discoidal cell; Cu<sub>1</sub> and Cu<sub>2</sub> parallel. Hindwing (Fig. <xref ref-type="fig" rid="F5">29</xref>): costa straight; discoidal cell 0.52 times as long as hindwing; Sc straight and reaching to 4/5 costa; R originated at apical corner of anterior part of discoidal cell and reaching the apex; M<sub>1</sub> and M<sub>2</sub> parallel, M<sub>3</sub> stalked at 1/4 M<sub>2</sub> (Table <xref ref-type="table" rid="T2">2</xref>); Cu<sub>1</sub> and Cu<sub>2</sub> parallel. Legs covered with shiny brown scales, epiphysis absent (Fig. <xref ref-type="fig" rid="F3">17</xref>).</p><fig id="F3" position="float" orientation="portrait"><label>Figures 13–19.</label><caption><p>Male of <tp:taxon-name><tp:taxon-name-part taxon-name-part-type="genus" reg="Dahlica">Dahlica</tp:taxon-name-part> (<tp:taxon-name-part taxon-name-part-type="subgenus" reg="Dahlica">Dahlica</tp:taxon-name-part>) <tp:taxon-name-part taxon-name-part-type="species" reg="ochrostigma">ochrostigma</tp:taxon-name-part></tp:taxon-name>. <bold>13</bold> Male, holotype <bold>14</bold> Close-up of rightwing-pattern, Paratype (Korea, Gangwon-do, Taebaek-si, Changjuk-dong, GW, 6.iii.2015) <bold>15</bold> Antenna, ditto <bold>16</bold> Scales of forewing, holotype (slide No. KNAESSJ03) <bold>17</bold> Absence of foreleg-tibia, holotype <bold>18</bold> Genitalia, holotype (slide No. KNAESJ04), lateral view <bold>19</bold> Ditto, dorso-ventral view.</p></caption><graphic xmlns:xlink="http://www.w3.org/1999/xlink" xlink:href="zookeys-733-049-g003.jpg" position="float" orientation="portrait" xlink:type="simple" id="oo_181585.jpg"/></fig><!--PageBreak--><p>
            <bold><italic>Female</italic></bold> (Figs <xref ref-type="fig" rid="F4">20–23</xref>). 4.5 mm in length. Coloration: Head dark-brown. Meso and metanotum red-brown. Membranous areas of abdomen yellow. Abdomen clothed with light brown scales; corethrogyne densely covered with yellowish white hairs at only ventral part. Structure: Apterous. Head slightly small, antennae relatively developed and long. Legs well developed, slightly long, tarsi 4-segmented.</p><fig id="F4" position="float" orientation="portrait"><label>Figures 20–27.</label><caption><p>Females. <bold>20</bold> <tp:taxon-name><tp:taxon-name-part taxon-name-part-type="genus" reg="Dahlica">Dahlica</tp:taxon-name-part> (<tp:taxon-name-part taxon-name-part-type="subgenus" reg="Dahlica">Dahlica</tp:taxon-name-part>) <tp:taxon-name-part taxon-name-part-type="species" reg="ochrostigma">ochrostigma</tp:taxon-name-part></tp:taxon-name> preserved in 70% ethanol, paratype (Korea, Gangwon-do, Taebaek-si, Changjuk-dong, GW, 6.iii.2015) <bold>21</bold> Ditto, head and antenna, macerated <bold>22</bold> Ditto, legs, foreleg to hindleg (left to right), macerated <bold>23</bold> Ditto, genitalia, macerated <bold>24</bold> <tp:taxon-name><tp:taxon-name-part taxon-name-part-type="genus" reg="Dahlica">Dahlica</tp:taxon-name-part> (<tp:taxon-name-part taxon-name-part-type="subgenus" reg="Dahlica">Dahlica</tp:taxon-name-part>) <tp:taxon-name-part taxon-name-part-type="species" reg="somae">somae</tp:taxon-name-part></tp:taxon-name>, paratype (Korea, Daejeon, Mt. Heungnyongsan, 6.iii.2017) <bold>25</bold> Ditto, head and antenna, macerated <bold>26</bold> Ditto, legs, foreleg to hindleg (left to right), macerated <bold>27</bold> Ditto, genitalia, macerated.</p></caption><graphic xmlns:xlink="http://www.w3.org/1999/xlink" xlink:href="zookeys-733-049-g004.jpg" position="float" orientation="portrait" xlink:type="simple" id="oo_181586.jpg"/></fig><fig id="F5" position="float" orientation="portrait"><label>Figures 28–29.</label><caption><p>Wing venation of males. <bold>28</bold> <tp:taxon-name><tp:taxon-name-part taxon-name-part-type="genus" reg="Dahlica">Dahlica</tp:taxon-name-part> (<tp:taxon-name-part taxon-name-part-type="subgenus" reg="Dahlica">Dahlica</tp:taxon-name-part>) <tp:taxon-name-part taxon-name-part-type="species" reg="somae">somae</tp:taxon-name-part></tp:taxon-name>, holotype (KNAEVSJ01) <bold>29</bold> <tp:taxon-name><tp:taxon-name-part taxon-name-part-type="genus" reg="Dahlica">Dahlica</tp:taxon-name-part> (<tp:taxon-name-part taxon-name-part-type="subgenus" reg="Dahlica">Dahlica</tp:taxon-name-part>) <tp:taxon-name-part taxon-name-part-type="species" reg="ochrostigma">ochrostigma</tp:taxon-name-part></tp:taxon-name>, holotype (KNAEVSJ03).</p></caption><graphic xmlns:xlink="http://www.w3.org/1999/xlink" xlink:href="zookeys-733-049-g005.jpg" position="float" orientation="portrait" xlink:type="simple" id="oo_181587.jpg"/></fig><p>
            <bold><italic>Male genitalia</italic></bold> (Figs <xref ref-type="fig" rid="F3">18</xref>, <xref ref-type="fig" rid="F3">19</xref>). In lateral aspect. Genitalia index, 0.79–1.08 (Table <xref ref-type="table" rid="T2">2</xref>). Dorsum strongly arched to apical part with the shape of a hat. Saccus relatively short; ampulla slightly long and club shape, setae sparsely; harpe short with needle shape; phallus slender and short with whip shape. In dorso-ventral aspect, uncus slightly concave shape; gnathos and juxta absent; valva slightly narrow and apical part produced into weak rounded claviform.</p><p>
            <bold><italic>Female genitalia</italic></bold> (Fig. <xref ref-type="fig" rid="F4">23</xref>). Oviscapt and ostium bursae sclerotized. Apophyses posteriores 1.16 times longer than apophyses anteriores, slender. Sclerotizitions of seventh sternite present with bundle of hairs.</p><p>
            <bold><italic>Larval case</italic></bold> (Figs <xref ref-type="fig" rid="F6">34</xref>, <xref ref-type="fig" rid="F6">35</xref>). Length 3.6-3.9 mm. Their cases are superficially similar to those of <italic><tp:taxon-name><tp:taxon-name-part taxon-name-part-type="genus" reg="Dahlica">D.</tp:taxon-name-part> <tp:taxon-name-part taxon-name-part-type="species" reg="somae">somae</tp:taxon-name-part></tp:taxon-name></italic> sp. n.</p><fig id="F6" position="float" orientation="portrait"><label>Figures 30–35.</label><caption><p>Microhabitat and larval cases with pupal exuviae. <bold>30</bold> Microhabitat of <tp:taxon-name><tp:taxon-name-part taxon-name-part-type="genus" reg="Dahlica">Dahlica</tp:taxon-name-part> (<tp:taxon-name-part taxon-name-part-type="subgenus" reg="Dahlica">Dahlica</tp:taxon-name-part>) <tp:taxon-name-part taxon-name-part-type="species" reg="ochrostigma">ochrostigma</tp:taxon-name-part></tp:taxon-name> (Korea: Gangwon-do, Pyeongchang-gun, Nodong-ri, 6.iii.2015). <bold>31</bold> Ditto, close up <bold>32</bold> Male of <tp:taxon-name><tp:taxon-name-part taxon-name-part-type="genus" reg="Dahlica">Dahlica</tp:taxon-name-part> (<tp:taxon-name-part taxon-name-part-type="subgenus" reg="Dahlica">Dahlica</tp:taxon-name-part>) <tp:taxon-name-part taxon-name-part-type="species" reg="somae">somae</tp:taxon-name-part></tp:taxon-name>, larval case with pupal exuviae <bold>33</bold> Female of <tp:taxon-name><tp:taxon-name-part taxon-name-part-type="genus" reg="Dahlica">D.</tp:taxon-name-part> (<tp:taxon-name-part taxon-name-part-type="subgenus" reg="Dahlica">D.</tp:taxon-name-part>) <tp:taxon-name-part taxon-name-part-type="species" reg="somae">somae</tp:taxon-name-part></tp:taxon-name>, ditto <bold>34</bold> Male of <tp:taxon-name><tp:taxon-name-part taxon-name-part-type="genus" reg="Dahlica">D.</tp:taxon-name-part> (<tp:taxon-name-part taxon-name-part-type="subgenus" reg="Dahlica">D.</tp:taxon-name-part>) <tp:taxon-name-part taxon-name-part-type="species" reg="ochrostigma">ochrostigma</tp:taxon-name-part></tp:taxon-name>, ditto <bold>35</bold> female of <tp:taxon-name><tp:taxon-name-part taxon-name-part-type="genus" reg="Dahlica">D.</tp:taxon-name-part> (<tp:taxon-name-part taxon-name-part-type="subgenus" reg="Dahlica">D.</tp:taxon-name-part>) <tp:taxon-name-part taxon-name-part-type="species" reg="ochrostigma">ochrostigma</tp:taxon-name-part></tp:taxon-name>, ditto.</p></caption><graphic xmlns:xlink="http://www.w3.org/1999/xlink" xlink:href="zookeys-733-049-g006.jpg" position="float" orientation="portrait" xlink:type="simple" id="oo_181588.jpg"/></fig></tp:treatment-sec><tp:treatment-sec sec-type="distribution" id="SECID0EU3AG"><title>Distribution.</title><p>Korea.</p></tp:treatment-sec><tp:treatment-sec sec-type="DNA barcode" id="SECID0EZ3AG"><title>DNA barcode.</title><p>DNA barcode sequences were generated from three individuals (Table <xref ref-type="table" rid="T1">1</xref>). Multiple alignments using the BLAST tool in the NCBI database showed the following species as nearest neighbor, <italic><tp:taxon-name><tp:taxon-name-part taxon-name-part-type="genus" reg="Dahlica">Dahlica</tp:taxon-name-part> <tp:taxon-name-part taxon-name-part-type="species" reg="charlottae">charlottae</tp:taxon-name-part></tp:taxon-name></italic> with a similarity between 96 and 94%.</p></tp:treatment-sec><tp:treatment-sec sec-type="etymology" id="SECID0EO4AG"><title>Etymology.</title><p>The specific name is derived from the Greek words <italic>ochro</italic> and <italic>stigma</italic> (= pale spots), referring to the forewing pattern.</p></tp:treatment-sec><tp:treatment-sec><!--Section generated to contain objects referenced in tp:taxon-treatment.--><table-wrap id="T2" position="float" orientation="portrait"><label>Table 2.</label><caption><p>Data matrix for morphological characters (<xref ref-type="bibr" rid="B2">Arnscheid 2016</xref>) of <italic><tp:taxon-name><tp:taxon-name-part taxon-name-part-type="genus" reg="Dahlica">Dahlica</tp:taxon-name-part></tp:taxon-name></italic> species in Korea.</p></caption><table id="TID0EUEAC" rules="all"><tbody><tr><td rowspan="1" colspan="1">
                <bold>Species</bold>
              </td><td rowspan="1" colspan="1">
                <bold>Male wingspan</bold>
              </td><td rowspan="1" colspan="1">
                <bold>Scales (classes)</bold>
              </td><td rowspan="1" colspan="1">
                <bold>Hindwing venation (M<sub>2</sub>/M<sub>3</sub>)</bold>
              </td><td rowspan="1" colspan="1">
                <bold>Genitalia index</bold>
              </td></tr><tr><td rowspan="1" colspan="1">
                <tp:taxon-name><tp:taxon-name-part taxon-name-part-type="genus" reg="Dahlica">D.</tp:taxon-name-part> (<tp:taxon-name-part taxon-name-part-type="subgenus" reg="Dahlica">D.</tp:taxon-name-part>) <tp:taxon-name-part taxon-name-part-type="species" reg="somae">somae</tp:taxon-name-part></tp:taxon-name>
              </td><td rowspan="1" colspan="1">12.3–13.4 mm.</td><td rowspan="1" colspan="1">2–4</td><td rowspan="1" colspan="1">free</td><td rowspan="1" colspan="1">1.46–1.56</td></tr><tr><td rowspan="1" colspan="1">
                <tp:taxon-name><tp:taxon-name-part taxon-name-part-type="genus" reg="Dahlica">D.</tp:taxon-name-part> (<tp:taxon-name-part taxon-name-part-type="subgenus" reg="Dahlica">D.</tp:taxon-name-part>) <tp:taxon-name-part taxon-name-part-type="species" reg="ochrostigma">ochrostigma</tp:taxon-name-part></tp:taxon-name>
              </td><td rowspan="1" colspan="1">9.8–11.2 mm.</td><td rowspan="1" colspan="1">1–2</td><td rowspan="1" colspan="1">short stalked</td><td rowspan="1" colspan="1">0.79–1.08</td></tr></tbody></table></table-wrap><table-wrap id="T1" position="float" orientation="portrait"><label>Table 1.</label><caption><p>Species with DNA barcodes and GenBank accession numbers used in this study.</p></caption><table id="TID0E1IAC" rules="all"><tbody><tr><th rowspan="1" colspan="1">Scientific name</th><th rowspan="1" colspan="1">Country</th><th rowspan="1" colspan="1">BIN number</th><th rowspan="1" colspan="1">Accession number (GenBank)</th><th rowspan="1" colspan="1">Basepair length</th></tr><tr><td rowspan="1" colspan="1">
                <tp:taxon-name><tp:taxon-name-part taxon-name-part-type="genus" reg="Dahlica">Dahlica</tp:taxon-name-part> (<tp:taxon-name-part taxon-name-part-type="subgenus" reg="Dahlica">Dahlica</tp:taxon-name-part>) <tp:taxon-name-part taxon-name-part-type="species" reg="somae">somae</tp:taxon-name-part></tp:taxon-name> sp. n.</td><td rowspan="1" colspan="1">Korea</td><td rowspan="1" colspan="1"><ext-link xmlns:xlink="http://www.w3.org/1999/xlink" ext-link-type="uri" xlink:href="http://www.boldsystems.org/index.php/Public_BarcodeCluster?clusteruri=BOLD:ADJ8202" xlink:type="simple">BOLD:ADJ8202</ext-link></td><td rowspan="1" colspan="1"><ext-link xmlns:xlink="http://www.w3.org/1999/xlink" ext-link-type="gen" xlink:href="MF508656" xlink:type="simple">MF508656</ext-link></td><td rowspan="1" colspan="1">658</td></tr><tr><td rowspan="1" colspan="1">
                <tp:taxon-name><tp:taxon-name-part taxon-name-part-type="genus" reg="Dahlica">D.</tp:taxon-name-part> (<tp:taxon-name-part taxon-name-part-type="subgenus" reg="Dahlica">D.</tp:taxon-name-part>) <tp:taxon-name-part taxon-name-part-type="species" reg="somae">somae</tp:taxon-name-part></tp:taxon-name>
              </td><td rowspan="1" colspan="1">Korea</td><td rowspan="1" colspan="1"><ext-link xmlns:xlink="http://www.w3.org/1999/xlink" ext-link-type="uri" xlink:href="http://www.boldsystems.org/index.php/Public_BarcodeCluster?clusteruri=BOLD:ADJ8201" xlink:type="simple">BOLD:ADJ8201</ext-link></td><td rowspan="1" colspan="1"><ext-link xmlns:xlink="http://www.w3.org/1999/xlink" ext-link-type="gen" xlink:href="MF664099" xlink:type="simple">MF664099</ext-link></td><td rowspan="1" colspan="1">658</td></tr><tr><td rowspan="1" colspan="1">
                <tp:taxon-name><tp:taxon-name-part taxon-name-part-type="genus" reg="Dahlica">D.</tp:taxon-name-part> (<tp:taxon-name-part taxon-name-part-type="subgenus" reg="Dahlica">D.</tp:taxon-name-part>) <tp:taxon-name-part taxon-name-part-type="species" reg="somae">somae</tp:taxon-name-part></tp:taxon-name>
              </td><td rowspan="1" colspan="1">Korea</td><td rowspan="1" colspan="1"><ext-link xmlns:xlink="http://www.w3.org/1999/xlink" ext-link-type="uri" xlink:href="http://www.boldsystems.org/index.php/Public_BarcodeCluster?clusteruri=BOLD:ADJ8201" xlink:type="simple">BOLD:ADJ8201</ext-link></td><td rowspan="1" colspan="1"><ext-link xmlns:xlink="http://www.w3.org/1999/xlink" ext-link-type="gen" xlink:href="MF664100" xlink:type="simple">MF664100</ext-link></td><td rowspan="1" colspan="1">658</td></tr><tr><td rowspan="1" colspan="1">
                <tp:taxon-name><tp:taxon-name-part taxon-name-part-type="genus" reg="Dahlica">D.</tp:taxon-name-part> (<tp:taxon-name-part taxon-name-part-type="subgenus" reg="Dahlica">D.</tp:taxon-name-part>) <tp:taxon-name-part taxon-name-part-type="species" reg="ochrostigma">ochrostigma</tp:taxon-name-part></tp:taxon-name> sp. n.</td><td rowspan="1" colspan="1">Korea</td><td rowspan="1" colspan="1"><ext-link xmlns:xlink="http://www.w3.org/1999/xlink" ext-link-type="uri" xlink:href="http://www.boldsystems.org/index.php/Public_BarcodeCluster?clusteruri=BOLD:ADK4708" xlink:type="simple">BOLD:ADK4708</ext-link></td><td rowspan="1" colspan="1"><ext-link xmlns:xlink="http://www.w3.org/1999/xlink" ext-link-type="gen" xlink:href="MF508657" xlink:type="simple">MF508657</ext-link></td><td rowspan="1" colspan="1">658</td></tr><tr><td rowspan="1" colspan="1">
                <tp:taxon-name><tp:taxon-name-part taxon-name-part-type="genus" reg="Dahlica">D.</tp:taxon-name-part> (<tp:taxon-name-part taxon-name-part-type="subgenus" reg="Dahlica">D.</tp:taxon-name-part>) <tp:taxon-name-part taxon-name-part-type="species" reg="ochrostigma">ochrostigma</tp:taxon-name-part></tp:taxon-name>
              </td><td rowspan="1" colspan="1">Korea</td><td rowspan="1" colspan="1"><ext-link xmlns:xlink="http://www.w3.org/1999/xlink" ext-link-type="uri" xlink:href="http://www.boldsystems.org/index.php/Public_BarcodeCluster?clusteruri=BOLD:ADK8063" xlink:type="simple">BOLD:ADK8063</ext-link></td><td rowspan="1" colspan="1"><ext-link xmlns:xlink="http://www.w3.org/1999/xlink" ext-link-type="gen" xlink:href="MF664101" xlink:type="simple">MF664101</ext-link></td><td rowspan="1" colspan="1">658</td></tr><tr><td rowspan="1" colspan="1">
                <tp:taxon-name><tp:taxon-name-part taxon-name-part-type="genus" reg="Dahlica">D.</tp:taxon-name-part> (<tp:taxon-name-part taxon-name-part-type="subgenus" reg="Dahlica">D.</tp:taxon-name-part>) <tp:taxon-name-part taxon-name-part-type="species" reg="ochrostigma">ochrostigma</tp:taxon-name-part></tp:taxon-name>
              </td><td rowspan="1" colspan="1">Korea</td><td rowspan="1" colspan="1"><ext-link xmlns:xlink="http://www.w3.org/1999/xlink" ext-link-type="uri" xlink:href="http://www.boldsystems.org/index.php/Public_BarcodeCluster?clusteruri=BOLD:ADK8063" xlink:type="simple">BOLD:ADK8063</ext-link></td><td rowspan="1" colspan="1"><ext-link xmlns:xlink="http://www.w3.org/1999/xlink" ext-link-type="gen" xlink:href="MF664102" xlink:type="simple">MF664102</ext-link></td><td rowspan="1" colspan="1">658</td></tr><tr><td rowspan="1" colspan="1">
                <tp:taxon-name><tp:taxon-name-part taxon-name-part-type="genus" reg="Dahlica">D.</tp:taxon-name-part> (<tp:taxon-name-part taxon-name-part-type="subgenus" reg="Dahlica">D.</tp:taxon-name-part>) <tp:taxon-name-part taxon-name-part-type="species" reg="triquetrella">triquetrella</tp:taxon-name-part></tp:taxon-name> (Hübner)</td><td rowspan="1" colspan="1">Canada</td><td rowspan="1" colspan="1">–</td><td rowspan="1" colspan="1"><ext-link xmlns:xlink="http://www.w3.org/1999/xlink" ext-link-type="gen" xlink:href="KR941436" xlink:type="simple">KR941436</ext-link></td><td rowspan="1" colspan="1">591</td></tr><tr><td rowspan="1" colspan="1">
                <tp:taxon-name><tp:taxon-name-part taxon-name-part-type="genus" reg="Dahlica">D.</tp:taxon-name-part> (<tp:taxon-name-part taxon-name-part-type="subgenus" reg="Dahlica">D.</tp:taxon-name-part>) <tp:taxon-name-part taxon-name-part-type="species" reg="triquetrella">triquetrella</tp:taxon-name-part></tp:taxon-name>
              </td><td rowspan="1" colspan="1">Switzerland</td><td rowspan="1" colspan="1">–</td><td rowspan="1" colspan="1"><ext-link xmlns:xlink="http://www.w3.org/1999/xlink" ext-link-type="gen" xlink:href="KX045622" xlink:type="simple">KX045622</ext-link></td><td rowspan="1" colspan="1">658</td></tr><tr><td rowspan="1" colspan="1">
                <tp:taxon-name><tp:taxon-name-part taxon-name-part-type="genus" reg="Dahlica">D.</tp:taxon-name-part> (<tp:taxon-name-part taxon-name-part-type="subgenus" reg="Dahlica">D.</tp:taxon-name-part>) <tp:taxon-name-part taxon-name-part-type="species" reg="triquetrella">triquetrella</tp:taxon-name-part></tp:taxon-name>
              </td><td rowspan="1" colspan="1">Slovenia</td><td rowspan="1" colspan="1">–</td><td rowspan="1" colspan="1"><ext-link xmlns:xlink="http://www.w3.org/1999/xlink" ext-link-type="gen" xlink:href="KX045823" xlink:type="simple">KX045823</ext-link></td><td rowspan="1" colspan="1">658</td></tr><tr><td rowspan="1" colspan="1">
                <tp:taxon-name><tp:taxon-name-part taxon-name-part-type="genus" reg="Dahlica">D.</tp:taxon-name-part> (<tp:taxon-name-part taxon-name-part-type="subgenus" reg="Dahlica">D.</tp:taxon-name-part>) <tp:taxon-name-part taxon-name-part-type="species" reg="lichenella">lichenella</tp:taxon-name-part></tp:taxon-name> (Linnaeus)</td><td rowspan="1" colspan="1">Canada</td><td rowspan="1" colspan="1">–</td><td rowspan="1" colspan="1"><ext-link xmlns:xlink="http://www.w3.org/1999/xlink" ext-link-type="gen" xlink:href="KR941275" xlink:type="simple">KR941275</ext-link></td><td rowspan="1" colspan="1">591</td></tr><tr><td rowspan="1" colspan="1">
                <tp:taxon-name><tp:taxon-name-part taxon-name-part-type="genus" reg="Dahlica">D.</tp:taxon-name-part> (<tp:taxon-name-part taxon-name-part-type="subgenus" reg="Dahlica">D.</tp:taxon-name-part>) <tp:taxon-name-part taxon-name-part-type="species" reg="fennicella">fennicella</tp:taxon-name-part></tp:taxon-name> (Suomolainen)</td><td rowspan="1" colspan="1">Finland</td><td rowspan="1" colspan="1">–</td><td rowspan="1" colspan="1"><ext-link xmlns:xlink="http://www.w3.org/1999/xlink" ext-link-type="gen" xlink:href="JX307942" xlink:type="simple">JX307942</ext-link></td><td rowspan="1" colspan="1">657</td></tr><tr><td rowspan="1" colspan="1">
                <tp:taxon-name><tp:taxon-name-part taxon-name-part-type="genus" reg="Dahlica">D.</tp:taxon-name-part> (<tp:taxon-name-part taxon-name-part-type="subgenus" reg="Dahlica">D.</tp:taxon-name-part>) <tp:taxon-name-part taxon-name-part-type="species" reg="lazuri">lazuri</tp:taxon-name-part></tp:taxon-name> (Clerck)</td><td rowspan="1" colspan="1">Finland</td><td rowspan="1" colspan="1">–</td><td rowspan="1" colspan="1"><ext-link xmlns:xlink="http://www.w3.org/1999/xlink" ext-link-type="gen" xlink:href="JX307894" xlink:type="simple">JX307894</ext-link></td><td rowspan="1" colspan="1">657</td></tr><tr><td rowspan="1" colspan="1">
                <tp:taxon-name><tp:taxon-name-part taxon-name-part-type="genus" reg="Dahlica">D.</tp:taxon-name-part> (<tp:taxon-name-part taxon-name-part-type="subgenus" reg="Dahlica">D.</tp:taxon-name-part>) <tp:taxon-name-part taxon-name-part-type="species" reg="goltella">goltella</tp:taxon-name-part></tp:taxon-name> Rekelj &amp; Predovnik</td><td rowspan="1" colspan="1">Slovenia</td><td rowspan="1" colspan="1">–</td><td rowspan="1" colspan="1"><ext-link xmlns:xlink="http://www.w3.org/1999/xlink" ext-link-type="gen" xlink:href="KX045455" xlink:type="simple">KX045455</ext-link></td><td rowspan="1" colspan="1">658</td></tr><tr><td rowspan="1" colspan="1">
                <tp:taxon-name><tp:taxon-name-part taxon-name-part-type="genus" reg="Dahlica">D.</tp:taxon-name-part> (<tp:taxon-name-part taxon-name-part-type="subgenus" reg="Dahlica">D.</tp:taxon-name-part>) <tp:taxon-name-part taxon-name-part-type="species" reg="charlottae">charlottae</tp:taxon-name-part></tp:taxon-name> (Meier)</td><td rowspan="1" colspan="1">Finland</td><td rowspan="1" colspan="1">–</td><td rowspan="1" colspan="1"><ext-link xmlns:xlink="http://www.w3.org/1999/xlink" ext-link-type="gen" xlink:href="JX307874" xlink:type="simple">JX307874</ext-link></td><td rowspan="1" colspan="1">657</td></tr><tr><td rowspan="1" colspan="1">
                <tp:taxon-name><tp:taxon-name-part taxon-name-part-type="genus" reg="Dahlica">D.</tp:taxon-name-part> (<tp:taxon-name-part taxon-name-part-type="subgenus" reg="Dahlica">D.</tp:taxon-name-part>) <tp:taxon-name-part taxon-name-part-type="species" reg="parthenogenesis">parthenogenesis</tp:taxon-name-part></tp:taxon-name> (Saigusa)</td><td rowspan="1" colspan="1">Japan</td><td rowspan="1" colspan="1">–</td><td rowspan="1" colspan="1"><ext-link xmlns:xlink="http://www.w3.org/1999/xlink" ext-link-type="gen" xlink:href="LC094189" xlink:type="simple">LC094189</ext-link></td><td rowspan="1" colspan="1">665</td></tr><tr><td rowspan="1" colspan="1">
                <tp:taxon-name><tp:taxon-name-part taxon-name-part-type="genus" reg="Dahlica">Dahlica</tp:taxon-name-part> (<tp:taxon-name-part taxon-name-part-type="subgenus" reg="Postsolenobia">Postsolenobia</tp:taxon-name-part>) <tp:taxon-name-part taxon-name-part-type="species" reg="juliella">juliella</tp:taxon-name-part></tp:taxon-name> (Rebel)</td><td rowspan="1" colspan="1">Slovenia</td><td rowspan="1" colspan="1">–</td><td rowspan="1" colspan="1"><ext-link xmlns:xlink="http://www.w3.org/1999/xlink" ext-link-type="gen" xlink:href="KX047137" xlink:type="simple">KX047137</ext-link></td><td rowspan="1" colspan="1">658</td></tr><tr><td rowspan="1" colspan="1">
                <tp:taxon-name><tp:taxon-name-part taxon-name-part-type="genus" reg="Dahlica">Dahlica</tp:taxon-name-part> (<tp:taxon-name-part taxon-name-part-type="subgenus" reg="Siederia">Siederia</tp:taxon-name-part>) <tp:taxon-name-part taxon-name-part-type="species" reg="listerella">listerella</tp:taxon-name-part></tp:taxon-name> (Linnaeus)</td><td rowspan="1" colspan="1">Japan</td><td rowspan="1" colspan="1">–</td><td rowspan="1" colspan="1"><ext-link xmlns:xlink="http://www.w3.org/1999/xlink" ext-link-type="gen" xlink:href="LC094179" xlink:type="simple">LC094179</ext-link></td><td rowspan="1" colspan="1">665</td></tr><tr><td rowspan="1" colspan="1">
                <tp:taxon-name><tp:taxon-name-part taxon-name-part-type="genus" reg="Dahlica">D.</tp:taxon-name-part> (<tp:taxon-name-part taxon-name-part-type="subgenus" reg="Siederia">S.</tp:taxon-name-part>) <tp:taxon-name-part taxon-name-part-type="species" reg="listerella">listerella</tp:taxon-name-part></tp:taxon-name>
              </td><td rowspan="1" colspan="1">Austria</td><td rowspan="1" colspan="1">–</td><td rowspan="1" colspan="1"><ext-link xmlns:xlink="http://www.w3.org/1999/xlink" ext-link-type="gen" xlink:href="KP150244" xlink:type="simple">KP150244</ext-link></td><td rowspan="1" colspan="1">658</td></tr><tr><td rowspan="1" colspan="1">
                <tp:taxon-name><tp:taxon-name-part taxon-name-part-type="genus" reg="Dahlica">D.</tp:taxon-name-part> (<tp:taxon-name-part taxon-name-part-type="subgenus" reg="Siederia">S.</tp:taxon-name-part>) <tp:taxon-name-part taxon-name-part-type="species" reg="listerella">listerella</tp:taxon-name-part></tp:taxon-name>
              </td><td rowspan="1" colspan="1">Finland</td><td rowspan="1" colspan="1">–</td><td rowspan="1" colspan="1"><ext-link xmlns:xlink="http://www.w3.org/1999/xlink" ext-link-type="gen" xlink:href="KJ192386" xlink:type="simple">KJ192386</ext-link></td><td rowspan="1" colspan="1">658</td></tr><tr><td rowspan="1" colspan="1">
                <tp:taxon-name><tp:taxon-name-part taxon-name-part-type="genus" reg="Dahlica">D.</tp:taxon-name-part> (<tp:taxon-name-part taxon-name-part-type="subgenus" reg="Siederia">S.</tp:taxon-name-part>) <tp:taxon-name-part taxon-name-part-type="species" reg="rupicolella">rupicolella</tp:taxon-name-part></tp:taxon-name> (Sauter)</td><td rowspan="1" colspan="1">Finland</td><td rowspan="1" colspan="1">–</td><td rowspan="1" colspan="1"><ext-link xmlns:xlink="http://www.w3.org/1999/xlink" ext-link-type="gen" xlink:href="KJ192382" xlink:type="simple">KJ192382</ext-link></td><td rowspan="1" colspan="1">658</td></tr><tr><td rowspan="1" colspan="1">
                <tp:taxon-name><tp:taxon-name-part taxon-name-part-type="genus" reg="Dahlica">Dahlica</tp:taxon-name-part> (<tp:taxon-name-part taxon-name-part-type="subgenus" reg="Bevantennia">Bevantennia</tp:taxon-name-part>) <tp:taxon-name-part taxon-name-part-type="species" reg="adriatica">adriatica</tp:taxon-name-part></tp:taxon-name> (Rebel)</td><td rowspan="1" colspan="1">Slovenia</td><td rowspan="1" colspan="1">–</td><td rowspan="1" colspan="1"><ext-link xmlns:xlink="http://www.w3.org/1999/xlink" ext-link-type="gen" xlink:href="KX045214" xlink:type="simple">KX045214</ext-link></td><td rowspan="1" colspan="1">658</td></tr><tr><td rowspan="1" colspan="1">
                <italic><tp:taxon-name><tp:taxon-name-part taxon-name-part-type="genus" reg="Narycia">Narycia</tp:taxon-name-part> <tp:taxon-name-part taxon-name-part-type="species" reg="emikoae">emikoae</tp:taxon-name-part></tp:taxon-name></italic> Niitsu, Jinbo &amp; Nasu</td><td rowspan="1" colspan="1">Japan</td><td rowspan="1" colspan="1">–</td><td rowspan="1" colspan="1"><ext-link xmlns:xlink="http://www.w3.org/1999/xlink" ext-link-type="gen" xlink:href="LC160295" xlink:type="simple">LC160295</ext-link></td><td rowspan="1" colspan="1">658</td></tr><tr><td rowspan="1" colspan="1">
                <italic><tp:taxon-name><tp:taxon-name-part taxon-name-part-type="genus" reg="Narycia">Narycia</tp:taxon-name-part> <tp:taxon-name-part taxon-name-part-type="species" reg="duplicella">duplicella</tp:taxon-name-part></tp:taxon-name></italic> (Goeze)</td><td rowspan="1" colspan="1">Slovenia</td><td rowspan="1" colspan="1">–</td><td rowspan="1" colspan="1"><ext-link xmlns:xlink="http://www.w3.org/1999/xlink" ext-link-type="gen" xlink:href="KX045830" xlink:type="simple">KX045830</ext-link></td><td rowspan="1" colspan="1">658</td></tr><tr><td rowspan="1" colspan="1">
                <italic><tp:taxon-name><tp:taxon-name-part taxon-name-part-type="genus" reg="Narycia">N.</tp:taxon-name-part> <tp:taxon-name-part taxon-name-part-type="species" reg="duplicella">duplicella</tp:taxon-name-part></tp:taxon-name></italic>
              </td><td rowspan="1" colspan="1">Belgium</td><td rowspan="1" colspan="1">–</td><td rowspan="1" colspan="1"><ext-link xmlns:xlink="http://www.w3.org/1999/xlink" ext-link-type="gen" xlink:href="KC305219" xlink:type="simple">KC305219</ext-link></td><td rowspan="1" colspan="1">658</td></tr></tbody></table></table-wrap></tp:treatment-sec><ref-list><ref id="B2"><mixed-citation xmlns:xlink="http://www.w3.org/1999/xlink" xlink:type="simple">
          <person-group><name name-style="western"><surname>Arnscheid</surname><given-names>WR</given-names></name></person-group> (<year>2016</year>) <article-title>A new species of genus <italic><tp:taxon-name><tp:taxon-name-part taxon-name-part-type="genus">Dahlica</tp:taxon-name-part></tp:taxon-name></italic> Enderlein, 1912 form the Pyrenees of Aragon (Province of Huesca) in Spain (<tp:taxon-name><tp:taxon-name-part taxon-name-part-type="order">Lepidoptera</tp:taxon-name-part></tp:taxon-name>: <tp:taxon-name><tp:taxon-name-part taxon-name-part-type="family">Psychidae</tp:taxon-name-part></tp:taxon-name>: <tp:taxon-name>Dahlicini</tp:taxon-name>).</article-title> <source>SHILAP Revista de Lepidopterologia</source> <volume>44</volume>(<issue>173</issue>): <fpage>39</fpage>–<lpage>43</lpage>.</mixed-citation></ref></ref-list></tp:taxon-treatment>
